# Supplementary material for: A statistical insight to exploration of medicinal wastewater as a source of thermostable lipase-producing microorganisms
Source: PLoS One. 2025 Feb 19;20(2):e0319023. doi: 10.1371/journal.pone.0319023 (PMC11838911; doi:10.1371/journal.pone.0319023)
Supplement: S1 File — (XLSX) [file pone.0319023.s001.xlsx]

## Sheet: Standerd Curve
	Standerd Curve of pNP
	Tube	Concentration(µg/ml)	Concentration mM/ml)	Absorbance
	1	0	0	0
	2	6	0.04	0.17
	3	12	0.08	0.35
	4	18	0.12	0.51
	5	24	0.17	0.7
	6	27	0.19	0.82

## Sheet: Lipase Activity
Enzyme Activity determination
Sample	Exp-1 OD	Exp-2 OD	Exp-3 OD	Mean OD	SD of OD	Activity-1 ( µmol/mL/min)	Activity-2 ( µmol/mL/min)	Activity-3 ( µmol/mL/min)	Mean Acitivity	SD
MWS1	0.218	0.214	0.216	0.216	0.002	2.55069	2.50337	2.52703	2.52703	0.0236614
MWS2	0.054	0.052	0.062	0.056	0.0052915	0.610463	0.586802	0.705108	0.634124	0.0626021
MWS3	0.055	0.057	0.056	0.056	0.001	0.622294	0.645955	0.634124	0.634124	0.0118307
MWS4	0.3	0.321	0.327	0.316	0.0141774	3.52081	3.76925	3.84024	3.7101	0.167729
MWS5	0.014	0.012	0.016	0.014	0.002	0.137236	0.113575	0.160897	0.137236	0.0236614
MWS6	0.568	0.57	0.566	0.568	0.002	6.69143	6.71509	6.66777	6.69143	0.0236614
MWS7	0.074	0.078	0.073	0.075	0.00264575	0.847077	0.894399	0.835246	0.858907	0.031301
MWS8	0.23	0.232	0.228	0.23	0.002	2.69266	2.71632	2.669	2.69266	0.0236614
MWS9	0.048	0.046	0.047	0.047	0.001	0.539479	0.515818	0.527648	0.527648	0.0118307
MWS10	0.031	0.035	0.036	0.034	0.00264575	0.338357	0.38568	0.397511	0.373849	0.031301
MWS11	0.262	0.26	0.264	0.262	0.002	3.07124	3.04758	3.09491	3.07124	0.0236614
MWS12	0.011	0.018	0.016	0.015	0.00360555	0.101744	0.184559	0.160897	0.149067	0.0426561
MWS13	0.066	0.068	0.064	0.066	0.002	0.752431	0.776093	0.72877	0.752431	0.0236614
MWS14	0.541	0.553	0.55	0.548	0.006245	6.372	6.51397	6.47848	6.45482	0.0738826
MWS15	0.004	0.006	0.005	0.005	0.001	0.0189291	0.0425904	0.0307598	0.0307598	0.0118307
MWS16	0.083	0.085	0.085	0.0843333	0.0011547	0.953553	0.977214	0.977214	0.969327	0.0136609
MWS17	0.293	0.289	0.288	0.29	0.00264575	3.438	3.39067	3.37884	3.4025	0.031301
MWS18	0.758	0.769	0.759	0.762	0.00608276	8.93926	9.0694	8.95109	8.98658	0.0719632
MWS19	0.025	0.022	0.022	0.023	0.00173205	0.267373	0.231881	0.231881	0.243712	0.0204913
